# Supplementary material for: Serum Uric Acid and Nigral Iron Deposition in Parkinson’s Disease: A Pilot Study
Source: PLoS One. 2014 Nov 11;9(11):e112512. doi: 10.1371/journal.pone.0112512 (PMC4227693; doi:10.1371/journal.pone.0112512)
Supplement: Table S1 — Intraclass correlation coefficients in patients with Parkinson’s disease and controls. (XLSX) [file pone.0112512.s002.xlsx]

## Sheet: Sheet1
Table S1
Intraclass correlation coefficients in patients with Parkinson’s disease and control (N=20）
	1st		2nd		Mean difference	ICC
Frontal lobe white matter	-0.002±0.002		-0.001±0.002		0.001	0.97
Caudate nucleus	0.031±0.012		0.031±0.012		0	0.991
Globus pallidus	0.034±0.012		0.036±0.013		0.002	0.988
Putamen	0.019±0.010		0.018±0.010		0.001	0.986
Thalamus	0.001±0.003		0.001±0.003		0	0.992
Substantia nigra	0.039±0.022		0.042±0.020		0.003	0.982
Red nucleus	0.060±0.024		0.056±0.024		0.004	0.947
Intraclass correlation coefficients in patients with Parkinson’s disease (N=10）
	1st		2nd		Mean difference	ICC
Frontal lobe white matter	-0.002±0.002		-0.002±0.002		0	0.973
Caudate nucleus	0.033±0.013		0.033±0.013		0	0.993
Globus pallidus	0.034±0.012		0.036±0.012		0.002	0.992
Putamen	0.017±0.013		0.017±0.013		0	0.992
Thalamus	0.000±0.002		0.000±0.002		0	0.961
Substantia nigra	0.053±0.017		0.054±0.016		0.001	0.977
Red nucleus	0.060±0.018		0.051±0.020		0.009	0.92
ICC: intraclass correlation coefficients.
